# Supplementary material for: Negligible role of TRAIL death receptors in cell death upon endoplasmic reticulum stress in B-cell malignancies
Source: Oncogenesis. 2023 Feb 8;12(1):6. doi: 10.1038/s41389-023-00450-w (PMC9908905; doi:10.1038/s41389-023-00450-w)
Supplement: Supplementary file 6 — Antibody List [file 41389_2023_450_MOESM6_ESM.xlsx]

## Sheet: Sheet1
Supplementary Table 1: Antibody for Flow Cytometry and Western Blot
Protein	Supplier	Catalog number
CD261 (DR4) Monoclonal Antibody (DR-4-02), APC	Invitrogen/Thermo	MA5-28607
TRAIL-R2 (DR5) Monoclonal Antibody (DR5-01-1), FITC	Invitrogen/Thermo	MA1-19759
DR4	Cell Signaling	#42533
DR5	Cell Signaling	#8074
Caspase-8	Santa Cruz	sc-6136
Caspase-3	Cell Signaling	#9661S
Mcl-1	Cell Signaling	4572
Flip	Alexis	ALX-804-961-0100
Bid	Cell Signaling	#2002
Bax	Cell Signaling	#5023
Bak	Cell Signaling	#3814S
Bactin	SICGEN	AB0145-200
IRDye 800 CW donkey anti-mouse IgG (H + L)	Li-Cor	#926-32212
IRDye 800 CW donkey anti-goat IgG (H + L)	Li-Cor	#926-32214
IRDye680LT donkey anti-rabbit	Li-Cor	#926-68023
HRP goat anti-mouse	Zymax	#81-6120
HRP goat anti-rabbit	Zymax	#81-6520
