# Supplementary material for: Negligible role of TRAIL death receptors in cell death upon endoplasmic reticulum stress in B-cell malignancies
Source: Oncogenesis. 2023 Feb 8;12(1):6. doi: 10.1038/s41389-023-00450-w (PMC9908905; doi:10.1038/s41389-023-00450-w)
Supplement: Supplementary file 7 — Oligonucleotide List [file 41389_2023_450_MOESM7_ESM.xlsx]

## Sheet: Sheet1
Supplementary Table 2: Oligonucleotide list for qPCR and gRNA
Oligonucleotide for qPCR	5' - 3'	3' - 5'
ATF4	GGGACAGATTGGATGTTGGAGA	ACCCAACAGGGCATCCAAGT
CHOP	AAGGCACTGAGCGTATCATGT	TGAAGATACACTTCCTTCTTGAACA
TBP	TGCACAGGAGCCAAGAGTGAA	CACATCACAGCTCCCCACCA
TNFRSF10A (or DR4)	GCTGTGCTGATTGTCTGTTG	TCGTTGTGAGCATTGTCCTC
TNFRSF10B (or DR5)	TGAGACCTTTCAGCTTCTGC	ATCGTGAGTATCTTGCAGCC
Oligonucleotide for gRNA	5' - 3'	Designed by
Bak	ACGGCAGCTCGCCATCATCG	PNA BIO Inc
Bax	CTGCAGGATGATTGCCGCCG	PNA BIO Inc
Bid	GCTCATCGTAGCCCTCCCAC	Sigma Aldrich
Caspase-8	GCCTGGACTACATTCCGCAA	Sigma Aldrich
DR4	Seq#1 GGGAGGATTGAACCACGAGG; Seq#2 GAGGCAAGCAAACAAATTGT; Seq#3 AGGTCAAGGATTGTACGCCC	Toronto KnockOut Library
DR5	CCTACCGCCATGGAACAACG	DeskGen Series CRISPR Library
